# Supplementary material for: Nexrutine and exercise similarly prevent high grade prostate tumors in transgenic mouse model
Source: PLoS One. 2019 Dec 19;14(12):e0226187. doi: 10.1371/journal.pone.0226187 (PMC6922346; doi:10.1371/journal.pone.0226187)
Supplement: S1 Table — (XLSX) [file pone.0226187.s001.xlsx]

## Sheet: Cross-Sectional Data
Animal Number		Intervention	Timepoint	Tumor Grade	Body Mass	Average Food Consumption	Daily VWR Data	GU Mass	Tumor Free BM
5435	C	1	4	6	28			0.3	27.7
5462	C	1	4	3	28	23.6		0.16	27.84
5463	C	1	4	1	30	22.4		0.58	29.42
5466	C	1	4	3	28	26		0.39	27.61
2273	C	1	8	2	28	25.4		0.49	27.51
2277	C	1	8	6	36	33.4		10.5	25.5
2280	C	1	8	6	34	28		1.24	32.76
5473	C	1	8	3	28	22.75		0.63	27.37
2268	C	1	12	6	56	30.44		28.9	27.1
2270	C	1	12	6	38	21.85		11.73	26.27
2286	C	1	12	3	30	30.83		1.06	28.94
2204	C	1	20	3	34	24.8		2	32
2224	C	1	20	2	30	22.2		1.4	28.6
2271	C	1	20	6	38	26.13		4.3	33.7
2278	C	1	20	6	32	27.05		10.1	21.9
5421	N	2	4	6	30	17.6		0.46	29.54
5458	N	2	4	3	28	18		0.38	27.62
5488	N	2	4	3	32	20		0.57	31.43
5412	N	2	8	6	30	20		2.13	27.87
5441	N	2	8	1	28
5453	N	2	8	3	30	19		0.59	29.41
5480	N	2	8	3	30	17.5		0.66	29.34
5437	N	2	12	3	28	17.33
5461	N	2	12	6	38	16.33		12.2	25.8
5472	N	2	12	6	34	16.5		13.06	20.94
5476	N	2	12	6	34	16.33		13.76	20.24
5402	N	2	20	3	32	18.8		0.9	31.1
5403	N	2	20	3	36	18.53		1.4	34.6
5416	N	2	20	6	38	19.67		13.7	24.3
5468	N	2	20	1	24	17.8		0.6	23.4
5406	E	3	4	3	28	28	12.6113	0.49	27.51
5444	E	3	4	3	28	30	18.8644	0.54	27.46
5469	E	3	4	2	26	24.8	23.489	0.55	25.45
5430	E	3	8	3	28	27.25	17.4222	0.57	27.43
5442	E	3	8	3	32	27.25	15.2179	2.42	29.58
5452	E	3	8	2	28	24	9.72597	0.43	27.57
5405	E	3	12	6	46	32.67	18.8797	16.45	29.55
5419	E	3	12	2	32	27.33	15.6808	0.49	31.51
5449	E	3	12	6	42	27.83	16.9901	12.88	29.12
5417	E	3	20	3	32	28.32	12.3228	0.8	31.2
5445	E	3	20	6	36	31.68	14.3993	12.4	23.6
5446	E	3	20	6	50	30.7	4.78057	22	28
5454	E	3	20	6	52	33.58	13.0702	22.9	29.1
5471	E	3	20	6	38	25.73	9.30459	12.6	25.4
5478	E	3	20	3	30	24.2	12.0084	2.2	27.8
