# Supplementary material for: Nexrutine and exercise similarly prevent high grade prostate tumors in transgenic mouse model
Source: PLoS One. 2019 Dec 19;14(12):e0226187. doi: 10.1371/journal.pone.0226187 (PMC6922346; doi:10.1371/journal.pone.0226187)
Supplement: S2 Table — (XLSX) [file pone.0226187.s002.xlsx]

## Sheet: DP Data
Location			G-CSF	Eotaxin	GM-CSF	IFNy	IL-1a	IL-1b	IL-2	IL-4	IL-3	IL-5	IL-6	IL-7	IL-9	IL-10	IL-12(p40)	IL-12(p70)	LIF	IL-13	LIX	IL-15	IL-17	IP-10	KC	MCP-1	MIP-1a	MIP-1B	M-CSF	MIP-2	MIG	RANTES	VEGF	TNFa
			pg/ml	pg/ml	pg/ml	pg/ml	pg/ml	pg/ml	pg/ml	pg/ml	pg/ml	pg/ml	pg/ml	pg/ml	pg/ml	pg/ml	pg/ml	pg/ml	pg/ml	pg/ml	pg/ml	pg/ml	pg/ml	pg/ml	pg/ml	pg/ml	pg/ml	pg/ml	pg/ml	pg/ml	pg/ml	pg/ml	pg/ml	pg/ml
1G6	5421 N4	N4	145.74	1008	5.59	0	561.57	0	3.42	<0.74↓	0.72	3.72	7.38	<1.87↓	357.15	3.95	19.3	4.58	0.84	138.27	5971	23.3	1.37	149.14	103.31	26.65	73.61	47	10.64	136.94	58.76	34.62	1.65	3.69
1A7	5458 N4	N4	313.02	978.52	0	0	540.17	0	2.44	<0.74↓	0.58	1.42	12.11	<1.87↓	235.92	2.4	11.65	2.9	<0.71↓		7846	28.52	1.32	123.95	59.79	18.8	19.35	37.82	<2.60↓	120.49	48.57	12.07	0.59	2.25
1E9	5441 N4	N4	165.61	969.74	8.29	1.91	707.6	9.43	4.11	<0.74↓	0.54	4.27	10.97	5719	553.43	5.11	19.84	4.58	48.24	199.07	9949	30128	1.37	160.93	139.7	28.22	88.04	56.32	13.12	160.76	969.99	27.99	1.4	4.79
		Avg	208.123	985.42	4.62667	0.636667	603.113	3.14333	3.32333	#DIV/0!	0.613333	3.13667	10.1533	5719	382.167	3.82	16.93	4.02	24.54	168.67	7922	10059.9	1.35333	144.673	100.933	24.5567	60.3333	47.0467	11.88	139.397	359.107	24.8933	1.21333	3.57667
		Std	91.3848	20.0416	4.22812	1.10274	91.1185	5.44441	0.839186	#DIV/0!	0.0945163	1.5119	2.46849	#DIV/0!	160.226	1.35967	4.58058	0.969948	33.5169	42.9921	1990.09	17379.4	0.0288675	18.8903	40.008	5.04684	36.2185	9.25009	1.75362	20.2471	529.065	11.5895	0.554106	1.27379
1C7	5402 N20	N20	259.4	1232	0	4.69	445.9	0	3.08	<0.74↓	0.89	6.15	9.38	<1.87↓	89.33	4.52	0	3.88	<0.71↓	65.37	8971	42.52	1.32	177.17	123.17	40.68	25.57	61.73	8.59	160.76	87.19	11.68	0.79	2.25
1E7	5403 N20	N20	270.48	1176	3.51	2	359.27	0	0	<0.74↓	0	4.59	5.08	<1.87↓	76.35	4.38	26.5	5.69	<0.71↓	93.52	6689	39.63	2.21	160.08	55.5	32.92	60.54	31.98	17.08	128.77	100.63	6.09	1.65	4.79
1G9	5468 N20	N20	727.94	2953	8.01	0	129.3	23.15	4.83	<0.74↓	0.95	3.68	1071	5.93	126.42	71.85	0	8.98	79.92	186.09	4901	124.17	1.2	832.69	251.59	472.06	47.7	63.39	21.27	168.48	110.73	29.75	4.03	100.81
		Avg	419.273	1787	3.84	2.23	311.49	7.71667	2.63667	#DIV/0!	0.613333	4.80667	361.82	5.93	97.3667	26.9167	8.83333	6.18333	79.92	114.993	6853.67	68.7733	1.57667	389.98	143.42	181.887	44.6033	52.3667	15.6467	152.67	99.5167	15.84	2.15667	35.95
		Std	267.371	1010.17	4.01518	2.35344	163.619	13.3657	2.44533	#DIV/0!	0.532009	1.24917	614.172	#DIV/0!	25.9845	38.9135	15.2998	2.58554	#DIV/0!	63.1598	2039.99	47.9967	0.551755	383.493	99.601	251.327	17.6895	17.6749	6.46037	21.0549	11.8094	12.3664	1.67837	56.1848
1G7	5406 E4	E4	92.63	1616	3.02	1.91	375.32	0	3.76	<0.74↓	0	4.67	5.57	<1.87↓	167.75	2.89	18.23	3.22	<0.71↓	99.25	6879	39.63	1.13	126.77	153.49	6.75	51.85	57.08	10.34	136.94	64.95	31.48	1.66	3.69
1A8	5444 E4	E4	198.14	1259	11.04	3.54	564.31	0	1.69	<0.74↓	0.76	4.92	5.78	62.27	111.12	2.89	17.18	<1.28↓	<0.71↓	194.75	5554	31.22	1.04	107.44	110.55	17.24	75.67	57.33	11.25	116.31	62.27	35.44	1.32	2.96
1C8	5469 E4	E4	191.27	998.57	5.59	2	431.26	0	2.76	<0.74↓	0.7	4.51	5.36	<1.87↓	553.43	1.51	15.37	3.54	<0.71↓	110.76	5603	28.52	0.99	113.9	119.74	14.91	74.99	47.28	10.64	112.09	63.8	30.13	1.13	2.6
		Avg	160.68	1291.19	6.55	2.48333	456.963	0	2.73667	#DIV/0!	0.486667	4.7	5.57	62.27	277.433	2.43	16.9267	3.38	#DIV/0!	134.92	6012	33.1233	1.05333	116.037	127.927	12.9667	67.5033	53.8967	10.7433	121.78	63.6733	32.35	1.37	3.08333
		Std	59.0331	309.971	4.09528	0.916206	97.0814	0	1.0352	#DIV/0!	0.422532	0.20664	0.21	#DIV/0!	240.691	0.796743	1.44673	0.226274	#DIV/0!	52.1329	751.244	5.7944	0.070946	9.84054	22.6103	5.5084	13.5604	5.73156	0.463717	13.2974	1.34448	2.75984	0.268514	0.555368
1E8	5417 E20	E20	170.31	879.76	7.47	1.91	348.24	0	1.55	<0.74↓	0	1.52	0	<1.87↓	74.2	2.28	0	3.38	<0.71↓	42.55	6420	0	0.95	132.75	141.52	33.7	31.48	31.3	10.64	124.65	77.56	3.19	0.52	3.5D19:AI21
1G8	5446 E20	E20	27143	839.13	29.37	5.07	112.84	29.36	7.69	<0.74↓	0	1.82	6408	<1.87↓	185	85	0	24.95	14.24	361.47	1121	76.67	35.61	1097	2120	126.43	124.78	159.32	26.39	172.3	383.66	34.85	0	48.83
1C10	5478 E20	E20	489.22	387.83	57.36	0	40.83	7.89	3.42	<0.74↓	0	2.37	773.79	<1.87↓	686.9	1.72	0	2.9	26.06	126.67	2570	0	0.95	91.22	3478	23.51	51.85	16.17	10.04	72.78	18.21	12.22	0.4	5.9
		Avg	9267.51	702.24	31.4	2.32667	167.303	12.4167	4.22	#DIV/0!	0	1.90333	2393.93	#DIV/0!	315.367	29.6667	0	10.41	20.15	176.897	3370.33	25.5567	12.5033	440.323	1913.17	61.2133	69.37	68.93	15.69	123.243	159.81	16.7533	0.306667	27.365
		Std	15481.4	273.044	25.0069	2.56055	160.779	15.1944	3.14721	#DIV/0!	0	0.431084	3497.75	#DIV/0!	326.492	47.9209	0	12.5943	8.358	165.286	2738.66	44.2654	20.011	569.078	1677.83	56.7086	49.0554	78.6447	9.27133	49.7749	196.118	16.3096	0.272274	30.3561
1G5	5435 C4	C4	403.93	848.18	12.42	2.51	411.52	0	3.25	<0.74↓	0.77	2.51	17.24	<1.87↓	84.99	2.52	8.42	0	<0.71↓	89.25	726.94	59.13	1.89	166.11	150.44	19.97	8.3	51.12	14.74	132.87	41.67	25.23	0.93	1.23
1A6	5462 C4	C4	302.55	1440	11.87	3.38	331.86	0	6.72	<0.74↓	0.97	4.23	10.09	<1.87↓	347.38	9.01	19.3	3.88	<0.71↓	90.67	7883	43.99	1.83	97.64	128.14	25.87	80.36	62.68	9.45	136.94	55.97	42.87	1.32	4.05
1A9	5466 C4	C4	152.71	709.97	5.06	2.55	716.16	0	2.13	<0.74↓	0	3.96	5.08	<1.87↓	311.72	1.72	11.65	0	<0.71↓	90.67	8572	15.98	1.23	106.32	89.53	12.62	57.45	39.07	7.75	124.65	49.41	26.59	0.86	1.9
		Avg	286.397	999.383	9.78333	2.81333	486.513	0	4.03333	#DIV/0!	0.58	3.56667	10.8033	#DIV/0!	248.03	4.41667	13.1233	1.29333	#DIV/0!	90.1967	5727.31	39.7	1.65	123.357	122.703	19.4867	48.7033	50.9567	10.6467	131.487	49.0167	31.5633	1.03667	2.39333
		Std	126.387	387.792	4.09976	0.491155	202.829	0	2.39316	#DIV/0!	0.512152	0.925005	6.1113	#DIV/0!	142.318	3.998	5.58763	2.24012	#DIV/0!	0.819837	4344.13	21.8925	0.364966	37.279	30.8168	6.63821	36.8176	11.8058	3.64541	6.26069	7.15811	9.81544	0.247857	1.47331
1C6	2204 C20	C20	284.63	531.84	0	33.36	405.21	0	2.76	<0.74↓	0	4.23	17.15	<1.87↓	135.15	1.94	10.7	3.06	<0.71↓	136.82	6939	0	1.35	118.44	125.3	21.93	40.75	43.57	8.31	116.31	41.23	27.74	0.96	1.9
1E6	2271 C20	C20	686.01	500.16	21.45	0	144.18	0	0	<0.74↓	0	4.07	82.57	<1.87↓	82.82	2.64	0	2.9	<0.71↓	240.57	3477	12.6	9.27	516.82	240.19	74.78	41.64	48.95	8.31	99.26	97.63	12.45	2.15	4.42
1C9	2278 C20	C20	207.45	946.03	8.01	3.95	584.26	0	4.65	<0.74↓	0.54	2.96	10.33	<1.87↓	254.67	2.64	15.11	2.9	<0.71↓	180.31	8777	36.78	0.99	166.75	133.94	25.08	88.04	47.84	12.49	148.97	70.18	27.1	2.04	3.69
		Avg	392.697	659.343	9.82	12.4367	377.883	0	2.47	#DIV/0!	0.18	3.75333	36.6833	#DIV/0!	157.547	2.40667	8.60333	2.95333	#DIV/0!	185.9	6397.67	16.46	3.87	267.337	166.477	40.5967	56.81	46.7867	9.70333	121.513	69.68	22.43	1.71667	3.33667
		Std	256.931	248.783	10.8389	18.2275	221.309	0	2.33853	#DIV/0!	0.311769	0.691689	39.8851	#DIV/0!	88.087	0.404145	7.77014	0.092376	#DIV/0!	52.1004	2691.15	18.6914	4.68	217.405	63.9836	29.6455	27.0496	2.84046	2.41332	25.2602	28.2033	8.64886	0.657597	1.29662
	N = Nexrutine
	E = Exercise
	C = Control
	4 = Week 4 (baseline)
	20 = Week 20 (post)
